# Supplementary material for: Usefulness of Automatic Speech Recognition Assessment of Children With Speech Sound Disorders: Validation Study
Source: J Med Internet Res. 2025 Jan 14;27:e60520. doi: 10.2196/60520 (PMC11775490; doi:10.2196/60520)
Supplement: Multimedia Appendix 1 [file jmir_v27i1e60520_app1.xlsx]

## Sheet: Sheet1
No.	Sex	Age	SLP evaluation results				ASR evaluation results
			APAC target PCC	U-TAP target PCC	APAC z score	U-TAP z score	APAC target PCC	U-TAP target PCC	APAC z score	U-TAP z score
1	M	5	0.614286	0.511628	Under –2	Under –2	0.6	0.604651	Under –2	Under –2
2	M	4	0.757143	0.674419	Under –2	Under –2	0.714286	0.72093	Under –2	Under –2
3	M	5	0.657143	0.674419	Under –2	Under –2	0.742857	0.744186	Under –2	Under –2
4	M	4	0.757143	0.697674	Under –2	Under –2	0.742857	0.651163	Under –2	Under –2
5	F	7	0.857143	0.930233	*	*	0.9	0.906977	*	*
6	M	3	0.628571	0.488372	–2 to –1	Under –2	0.728571	0.55814	–1 to 0	Under –2
7	M	7	0.814286	0.767442	*	*	0.871429	0.837209	*	*
8	F	6	0.914286	0.976744	–2 to –1	0 to 1	0.942857	0.976744	–1 to 0	0 to 1
9	F	6	0.957143	0.953488	–1 to 0	–2 to –1	0.985714	0.976744	0 to 1	0 to 1
10	M	4	0.585714	0.651163	Under –2	Under –2	0.571429	0.651163	Under –2	Under –2
11	M	7	1	0.953488	*	*	0.985714	0.976744	*	*
12	F	4	0.785714	0.790698	–2 to –1	Under –2	0.757143	0.813953	Under –2	Under –2
13	M	4	0.857143	0.744186	–1 to 0	Under –2	0.842857	0.790698	–2 to –1	Under –2
14	M	4	0.414286	0.395349	Under –2	Under –2	0.414286	0.348837	Under –2	Under –2
15	M	4	0.728571	0.697674	Under –2	Under –2	0.742857	0.697674	Under –2	Under –2
16	F	4	0.642857	0.767442	Under –2	Under –2	0.685714	0.72093	Under –2	Under –2
17	M	4	0.8	0.790698	–2 to –1	Under –2	0.785714	0.837209	–2 to –1	Under –2
18	F	4	0.757143	0.813953	Under –2	Under –2	0.771429	0.813953	Under –2	Under –2
19	F	5	0.8	0.860465	Under –2	Under –2	0.8	0.813953	Under –2	Under –2
20	M	4	0.542857	0.604651	Under –2	Under –2	0.571429	0.674419	Under –2	Under –2
21	F	4	0.9	0.860465	–1 to 0	Under –2	0.957143	0.860465	0 to 1	Under –2
22	M	3	0.9	0.767442	0 to 1	Under –2	0.9	0.860465	0 to 1	–2 to –1
23	M	5	0.6	0.604651	Under –2	Under –2	0.642857	0.627907	Under –2	Under –2
24	F	4	0.628571	0.627907	Under –2	Under –2	0.642857	0.627907	Under –2	Under –2
25	M	6	0.842857	0.837209	Under –2	Under –2	0.857143	0.860465	Under –2	Under –2
26	F	6	0.614286	0.697674	Under –2	Under –2	0.642857	0.72093	Under –2	Under –2
27	M	5	0.928571	0.976744	–2 to –1	0 to 1	0.971429	0.976744	0 to 1	0 to 1
28	M	4	0.428571	0.372093	Under –2	Under –2	0.471429	0.465116	Under –2	Under –2
29	M	4	0.828571	0.790698	–2 to –1	Under –2	0.871429	0.813953	–1 to 0	Under –2
30	M	6	0.885714	0.883721	Under –2	Under –2	0.9	0.883721	Under –2	Under –2
* The APAC and U-TAP provide z scores specifically for children aged 2 to 6. Thus, 3 children who were aged 7 or older were excluded from the analysis of z score comparisons.
